# Supplementary material for: Effects of Sex on the Susceptibility for Atrial Fibrillation in Pigs with Ischemic Heart Failure
Source: Cells. 2023 Mar 23;12(7):973. doi: 10.3390/cells12070973 (PMC10093477; doi:10.3390/cells12070973)
Supplement: Supplementary file 1 [file cells-12-00973-s001.zip]

Archive with 1 entries (1 files):
- cells-2274886-supplementary.pdf
